# Supplementary material for: Synthesis and Spectroscopic Characterization of Bis(thiadiazolo)benzoporphyrinoids: Insights into the Properties of Porphyrin-Type Systems with Strongly Electron-Withdrawing β,β’-Fused Rings
Source: Molecules. 2025 Apr 18;30(8):1822. doi: 10.3390/molecules30081822 (PMC12029806; doi:10.3390/molecules30081822)
Supplement: Supplementary file 1 [file molecules-30-01822-s001.zip]

Archive with 1 entries (1 files):
- molecules-3578242-supplementary.pdf
